# Supplementary material for: Case report: Pacemaker lead perforation of a papillary muscle inducing severe tricuspid regurgitation
Source: J Cardiothorac Surg. 2015 Mar 25;10:39. doi: 10.1186/s13019-015-0244-7 (PMC4374532; doi:10.1186/s13019-015-0244-7)
Supplement: Additional file 1: Video S1. — Preoperative echocardiography and intraoperative view. The echocardiographic loops show the ‘whipping’ movement of the entrapped lead, the high-grade tricuspid regurgitation and the intraoperative view. [file 13019_2015_244_MOESM1_ESM.zip]

Archive with 1 entries (1 files):
- 13019_2015_244_MOESM1_ESM.mpeg
